# Supplementary material for: The Distribution of Asian American Scholarship Awards Among Chinese, Indian, and Filipino Individuals
Source: Behav Sci (Basel). 2026 Jun 12;16(6):981. doi: 10.3390/bs16060981 (PMC13295326; doi:10.3390/bs16060981)
Supplement: Supplementary file 1 [file behavsci-16-00981-s001.zip]

Archive with 1 entries (1 files):
- behavsci-4220022-supplementary.pdf
